# Supplementary material for: The highly improved genome of Ixodes scapularis with X and Y pseudochromosomes
Source: Life Sci Alliance. 2023 Oct 9;6(12):e202302109. doi: 10.26508/lsa.202302109 (PMC10561763; doi:10.26508/lsa.202302109)
Supplement: Supplementary file 10 [file LSA-2023-02109_TableS10.xlsx]

## Sheet: S10 Chemosensory counts
Supplementary Table 10. Chemosensory gene counts per family.
Species	Chemosensory receptors			Soluble binding proteins					Receptors						Signal transduction			Miscellaneous
	OR	GR	IR	CheA	CheB	OBP	GOBP	CSP	DOPAM	SCRBCD36	Octopamin_Tyramin	SERATONIN	PPK	GPROP	ß-arrestins	ɑ G proteins	PI-PLC ß	LASP	Micell	SNMP	TRP
Ixodes scapularis	0	15	94	0	0	0	0	0	14	3	13	14	0	0	4	10	4	4	7	1	12
Ixodes persulcatus	0	9	62	0	0	0	0	0	11	2	10	11	0	1	5	9	3	3	5	0	5
Ixodes ricinus	0	20	68	0	0	0	0	0	7	7	6	7	0	1	2	14	6	3	11	1	10
Haemaphysalis longicornis	0	36	67	0	0	0	0	0	11	0	10	9	0	1	3	7	4	7	6	0	5
Dermacentor silvarum	0	46	86	0	0	0	0	0	15	0	13	15	0	1	2	7	1	11	5	0	4
Hyalomma asiaticum	0	37	67	0	0	0	0	0	12	0	12	13	0	1	3	6	2	12	4	0	5
Rhipicephalus microplus	0	35	65	0	0	0	0	0	11	1	7	10	0	1	3	8	3	9	2	0	8
Rhipicephalus sanguineus	0	37	68	0	0	0	0	0	7	0	7	7	0	1	4	4	2	11	3	0	7
Centruroides sculpturatus	0	2	67	0	0	0	0	0	47	13	45	49	0	12	5	29	11	1	34	10	18
Parasteatoda tepidariorum	0	0	45	0	0	0	0	0	23	11	21	22	0	10	5	17	15	3	12	1	10
Aedes aegypti	105	43	81	7	6	57	0	42	3	12	11	8	24	12	3	6	1	1	4	4	11
Anopheles stephensi	58	62	52	2	1	44	0	5	2	10	8	6	12	7	4	8	1	1	5	5	9
GR	Gustatory Receptors
IR	Ionotropic Receptors
CheA	Chemosensory protein A
CheB	Chemosensory protein B
OBP	Odorant binding protein
GOBP	General odorant binding proteins
CSP	Chemosensory protein
DOPAM	Dopamine receptor
SCRBCD36	Scavenger receptor class B
Octopamin_Tyramin	Octopamine receptor
SERATONIN	5-hydroxytryptamine (serotonin) receptor
PPK	Pickpocket protein
GPROP	G protein receptor opsins
PI-PLC ß	1-phosphatidylinositol 4,5-bisphosphate phosphodiesterase beta
LASP	Lysosomal aspartic protease
Micell
SNMP	Sensory neuron membrane proteins
TRP	Transient receptor potential protein

## Sheet: S11 Protein families
Supplementary Table 11. Protein family (Pfam) domain-based comparisons among the four scapularis assemblies, six other tick species, two other arachnids, a blood feeding arthropod, fruit fly, and mouse.
Pfam Name	Pfam ID	IscGN	IscaW1	ISE6	IScPal	I. ricinus	I. persulcatus	H. asiaticum	H. longicornis	R. microplus	R. sanguineus	D. silvarum	P. tepidariorum	C. sculpturatus	A. aegypti	D. melanogaster	Gene_Function
Peptidase_M13	PF01431	216	143	136	192	135	112	289	279	265	266	320	31	80	35	35	Peptidase activity
Peptidase_M13_N	PF05649	242	105	103	218	96	125	361	293	299	319	397	36	82	51	43	Peptidase activity
Serpin	PF00079	77	49	48	88	54	88	80	83	80	84	118	56	40	59	55	Peptidase activity
Peptidase_S10	PF00450	24	28	28	33	55	29	33	34	37	39	37	6	8	5	8	Peptidase activity
Presenilin	PF01080	8	3	3	6	2	1	4	9	6	6	6	15	2	2	5	Peptidase activity
Propeptide_C1	PF08127	10	4	4	8	2	5	3	4	7	7	5	4	2	1	2	Peptidase activity
Cystatin	PF00031	19	11	10	20	13	9	11	2	7	15	6	5	5	2	7	Peptidase activity
Asp	PF00026	6	4	4	5	5	4	17	12	15	16	17	4	2	1	18	Peptidase activity
Peptidase_A22B	PF04258	16	7	7	11	10	10	13	8	11	17	15	4	7	4	7	Peptidase activity
Peptidase_C13	PF01650	12	4	4	11	4	15	6	9	7	9	7	5	6	1	1	Peptidase activity
THAP	PF05485	514	47	43	595	331	252	252	288	632	244	409	83	94	146	37	DNA binding or metabolic process
HTH_Tnp_Tc5	PF03221	195	10	10	93	90	120	137	72	241	125	131	84	98	28	8	DNA binding or metabolic process
zf-CCHC	PF00098	123	30	27	203	86	133	73	69	164	111	120	135	128	19	21	DNA binding or metabolic process
BEN	PF10523	35	3	3	101	34	17	10	6	28	28	41	10	10	16	4	DNA binding or metabolic process
RINGv	PF12906	14	12	11	18	12	17	47	16	42	28	18	20	35	23	17	DNA binding or metabolic process
zf-MIZ	PF02891	7	4	4	13	7	9	11	4	10	14	8	18	12	4	18	DNA binding or metabolic process
DNase_II	PF03265	7	4	4	10	14	5	7	6	1	5	7	4	2	1	1	DNA binding or metabolic process
HHH_3	PF12836	9	4	3	9	4	4	1	3	3	2	2	9	19	1	1	DNA binding or metabolic process
BrkDBD	PF09607	8	3	2	3	11	9	2	6	34	9	13	8	0	2	1	DNA binding or metabolic process
SWIM	PF04434	62	1	1	47	13	16	4	13	38	8	2	4	6	8	2	DNA binding or metabolic process
HTH_Tnp_4	PF13613	194	22	16	262	79	57	14	53	24	5	19	14	16	22	0	DNA binding or metabolic process
Myb_DNA-bind_5	PF13873	80	6	6	81	17	63	29	11	26	64	149	6	16	8	29	DNA binding or metabolic process
zf-C3HC4_3	PF13920	52	30	28	88	42	26	43	30	54	54	49	66	56	57	73	DNA binding or metabolic process
zf-RVT	PF13966	24	1	0	83	60	9	5	17	9	57	0	0	6	1	0	Transmembrane transporter activity
ABC2_membrane_3	PF12698	61	22	22	47	18	22	46	32	34	42	39	38	32	38	32	Transmembrane transporter activity
Xan_ur_permease	PF00860	5	4	4	3	3	5	6	2	5	4	3	2	9	1	2	Transmembrane transporter activity
Na_Pi_cotrans	PF02690	6	5	5	7	5	4	3	2	2	5	6	2	2	0	0	Transmembrane transporter activity
CLCA	PF08434	30	12	12	16	9	28	12	10	20	9	12	9	3	4	0	Transmembrane transporter activity
MgtE	PF01769	27	11	12	28	21	15	15	5	14	14	11	21	17	16	16	Transmembrane transporter activity
SDF	PF00375	13	12	9	12	11	4	15	9	15	20	19	8	11	12	9	Transmembrane transporter activity
His_binding	PF02098	86	31	31	338	193	7	35	1	14	15	21	0	0	0	0	Immunity
GST_C_3	PF14497	48	25	26	43	30	28	21	24	17	17	24	23	6	7	12	Immunity
GST_N	PF02798	34	20	20	39	27	27	30	21	21	33	34	21	8	19	28	Immunity
ANATO	PF01821	5	3	3	4	2	0	1	2	0	0	1	1	1	0	0	Immunity
SAA	PF00277	1	1	1	1	1	0	3	1	0	3	2	1	0	0	0	Immunity
GBP	PF02263	11	1	1	12	9	4	13	23	13	11	4	5	6	6	3	Immunity
IL17	PF06083	14	4	4	5	4	8	20	9	12	16	19	0	0	0	3	Immunity
Histone_H2A_C	PF16211	57	4	4	34	3	29	21	10	14	9	35	4	10	95	22	Oxidoreductase activity
ERG4_ERG24	PF01222	8	4	4	6	4	4	6	1	4	3	6	3	7	1	6	Oxidoreductase activity
GILT	PF03227	13	15	15	21	15	13	10	14	10	7	13	3	1	10	9	Oxidoreductase activity
LRR_6	PF13516	137	69	58	119	89	97	46	95	68	52	49	99	109	90	93	Others
DUF1664	PF07889	0	0	0	0	0	0	0	0	0	0	0	0	0	0	0	Others
CENP-B_N	PF04218	92	7	7	40	61	74	108	33	206	216	108	47	58	11	13	Transcription regulator activity
SAP	PF02037	34	7	7	17	10	25	20	8	53	24	49	10	15	9	12	Transcription regulator activity
SCAN	PF02023	1	4	3	166	24	44	51	8	1	11	18	2	0	0	0	Transcription regulator activity
CENP-F_leu_zip	PF10473	0	0	0	0	0	0	0	0	0	0	0	0	0	0	0	Transcription regulator activity
DDE_Tnp_4	PF13359	634	73	61	811	193	319	117	243	297	139	452	54	134	73	3	Others
Sulfotransfer_1	PF00685	228	88	80	241	137	195	161	165	121	187	174	96	76	27	19	Others
Tnp_P_element	PF12017	135	11	10	207	102	138	101	181	297	17	219	13	21	8	0	Others
ALS2CR8	PF15299	1	0	0	2	13	5	5	4	36	0	3	0	6	0	0	Others
Haspin_kinase	PF12330	4	4	4	6	6	5	13	17	10	15	12	9	9	12	21	Others
DUF716	PF04819	7	5	5	5	2	7	2	2	8	12	4	0	0	0	0	Others
FAD_binding_6	PF00970	3	3	3	5	3	3	6	6	8	6	8	5	5	17	9	Others
Rhabdo_ncap	PF00945	1	5	5	3	2	3	3	2	1	4	8	0	0	13	0	Others
PRA1	PF03208	5	2	2	7	2	3	6	8	4	5	20	2	2	3	2	Others
AlbA_2	PF04326	5	3	3	5	4	4	4	4	11	2	2	0	2	0	0	Others
DUF1258	PF06869	0	0	0	2	0	2	0	2	1	0	3	0	0	0	0	Others
RAI1	PF08652	3	2	2	7	8	2	1	2	1	3	5	2	2	1	2	Others
Methyltransf_3	PF01596	10	6	5	16	10	4	2	4	3	7	8	0	1	0	0	Others
Ribonucleas_3_3	PF14622	4	1	1	5	4	5	3	0	2	2	4	2	2	1	1	Others
DUF1057	PF06342	4	2	2	3	5	1	3	1	3	1	5	4	0	0	0	Others
EB	PF01683	14	6	7	8	11	7	13	5	10	7	12	10	15	17	21	Others
CLIP1_ZNF	PF16641	8	2	2	12	0	9	2	0	0	2	0	6	2	2	18	Others
Globin	PF00042	4	5	5	7	2	1	17	23	23	14	21	8	9	5	8	Others
G_glu_transpept	PF01019	47	28	25	38	40	12	24	16	16	18	32	8	19	13	13	Others
Transposase_21	PF02992	6	0	0	20	3	1	1	4	0	3	2	2	0	2	0	Others
YqaJ	PF09588	151	18	16	161	96	119	44	122	60	15	75	13	19	14	2	Others
MULE	PF10551	82	6	3	118	30	31	12	46	67	9	16	27	5	18	0	Others
Methyltransf_25	PF13649	113	45	43	134	38	81	42	26	24	51	37	11	29	10	7	Others
Retrotrans_gag	PF03732	31	2	1	119	50	97	33	16	45	24	26	3	8	2	0	Others
Exo_endo_phos_2	PF14529	792	16	14	198	264	439	141	145	137	263	347	23	96	2	0	Hydrolase activity or catabolic process
Glyco_hydro_35	PF01301	15	8	8	14	9	10	10	14	20	14	23	5	13	6	3	Hydrolase activity or catabolic process
Glyco_hydro_85	PF03644	3	1	1	1	2	1	18	1	10	17	5	3	1	2	2	Hydrolase activity or catabolic process
Peptidase_M20	PF01546	10	5	4	13	11	4	13	9	7	15	15	16	9	3	13	Hydrolase activity or catabolic process
CAF1	PF04857	10	6	5	8	7	8	7	27	15	14	6	12	18	9	12	Hydrolase activity or catabolic process
Aph-1	PF06105	1	1	1	1	0	0	4	4	7	2	5	1	1	2	2	Hydrolase activity or catabolic process
Glyco_hydro_30	PF02055	5	5	4	3	9	3	2	4	7	11	4	1	8	1	3	Hydrolase activity or catabolic process
4HBT	PF03061	2	2	2	2	5	2	3	2	3	5	3	1	1	1	3	Hydrolase activity or catabolic process
vATP-synt_E	PF01991	2	2	1	3	1	2	3	3	4	8	3	1	1	1	3	Hydrolase activity or catabolic process
GDPD	PF03009	6	3	3	7	3	3	10	2	9	10	8	6	5	5	11	Hydrolase activity or catabolic process
Melibiase_2	PF16499	9	4	4	4	4	5	8	6	7	6	10	7	13	5	3	Hydrolase activity or catabolic process
IU_nuc_hydro	PF01156	10	5	5	17	8	9	7	5	5	10	7	7	4	4	5	Hydrolase activity or catabolic process
Phospholip_B	PF04916	19	13	13	26	15	8	18	6	12	16	22	3	10	5	4	Hydrolase activity or catabolic process
Sulfatase_C	PF14707	3	2	2	6	4	2	2	1	4	2	2	2	4	0	0	Hydrolase activity or catabolic process
Alpha_L_fucos	PF01120	8	9	9	11	8	10	9	18	7	7	4	2	4	1	2	Hydrolase activity or catabolic process
Fucosidase_C	PF16757	6	1	1	9	7	5	7	9	5	6	2	1	3	1	2	Hydrolase activity or catabolic process
Sulfatase	PF00884	79	51	53	78	39	57	58	55	28	33	58	32	36	33	14	Hydrolase activity or catabolic process
Lipase_GDSL_2	PF13472	10	2	2	28	4	10	8	7	41	5	7	6	2	1	2	Hydrolase activity or catabolic process
Glyco_tran_10_N	PF17039	12	11	11	12	9	11	32	26	25	32	37	20	40	3	6	Hydrolase activity or catabolic process
Glyco_transf_10	PF00852	14	14	14	12	12	12	34	42	30	34	36	20	42	3	7	Hydrolase activity or catabolic process
COesterase	PF00135	131	108	106	126	103	113	156	171	147	154	170	40	76	108	80	Hydrolase activity or catabolic process
AMP-binding_C	PF13193	160	51	50	161	77	40	50	59	20	44	51	22	21	61	47	Hydrolase activity or catabolic process
Myb_DNA-bind_4	PF13837	46	8	8	75	36	48	60	39	77	35	123	9	62	14	35	Hydrolase activity or catabolic process
UQ_con	PF00179	32	31	29	47	33	32	120	66	108	133	95	57	58	52	83	Transferase activity
Gal-3-0_sulfotr	PF06990	17	8	8	10	8	4	5	13	5	5	18	3	11	0	0	Transferase activity
Glyco_transf_17	PF04724	2	2	2	3	2	3	4	10	5	6	7	0	0	1	0	Transferase activity
Prenyltransf	PF01255	13	8	8	8	16	10	12	2	8	6	9	7	3	2	2	Transferase activity
Glyco_transf_92	PF01697	17	13	12	17	7	11	16	21	18	12	25	21	30	15	12	Transferase activity
Prok-RING_4	PF14447	1	1	1	1	2	1	1	2	2	1	5	1	4	4	2	Transferase activity
adh_short_C2	PF13561	102	49	42	123	62	76	38	33	17	36	39	29	24	9	12	Transferase activity
Galactosyl_T	PF01762	48	42	41	57	36	45	52	66	47	41	58	26	43	22	18	Transferase activity
MADF_DNA_bdg	PF10545	77	14	14	95	35	50	65	25	61	57	108	23	40	51	115	DNA binding or metabolic process
NOPS	PF08075	4	3	3	5	3	4	3	3	3	3	4	3	1	3	6	DNA binding or metabolic process
Glyco_hydro_18	PF00704	66	54	52	56	56	52	53	54	46	78	75	21	41	53	45	Hydrolase activity or catabolic process
5_nucleotid_C	PF02872	15	11	10	20	19	5	10	13	6	7	7	8	8	17	12	Hydrolase activity or catabolic process
Abhydrolase_3	PF07859	7	4	4	5	5	2	2	3	5	7	5	2	10	3	8	Hydrolase activity or catabolic process
FAA_hydrolase	PF01557	3	2	2	2	2	3	2	1	2	2	2	2	1	4	6	Hydrolase activity or catabolic process
Glyco_hydro_15	PF00723	7	5	5	8	7	4	6	6	8	4	7	7	10	10	10	Hydrolase activity or catabolic process
Hydrolase_like	PF13242	4	4	4	7	10	4	1	4	2	4	3	5	5	15	12	Hydrolase activity or catabolic process
Scramblase	PF03803	18	5	5	7	8	6	4	19	8	7	12	7	10	11	8	Transcription regulator activity
TFIID_20kDa	PF03847	1	0	0	1	0	1	1	1	1	1	1	5	8	6	5	Transcription regulator activity
Nucleos_tra2_C	PF07662	3	2	2	5	6	1	9	13	2	2	8	0	4	2	4	Transmembrane transporter activity
CitMHS	PF03600	7	3	4	4	4	4	2	3	5	4	4	3	2	10	14	Transmembrane transporter activity
Nucleos_tra2_N	PF01773	2	2	2	3	2	4	6	4	2	2	6	0	3	2	4	Transmembrane transporter activity
TMEM135_C_rich	PF15982	5	3	3	3	3	5	2	3	2	1	3	1	1	3	6	Transmembrane transporter activity
Iso_dh	PF00180	9	9	7	9	12	6	9	12	8	11	29	9	7	11	21	Oxidoreductase activity
Ldh_1_N	PF00056	5	4	3	3	3	2	6	2	4	4	3	2	2	4	11	Oxidoreductase activity
DAO_C	PF16901	2	2	1	1	2	2	1	1	2	3	3	1	5	4	6	Oxidoreductase activity
GBBH-like_N	PF06155	5	2	2	3	3	2	3	1	2	2	1	1	0	2	5	Oxidoreductase activity
BIR	PF00653	34	7	7	61	6	6	10	17	8	4	10	26	16	23	24	Immunity
GST_C_2	PF13410	11	6	6	12	7	4	3	5	8	2	5	1	2	4	8	Immunity
CENP-T_C	PF15511	1	1	1	26	1	19	13	2	12	11	26	1	6	100	26	Others
Abhydro_lipase	PF04083	20	10	9	26	8	13	30	18	11	17	23	5	11	16	24	Others
I_LWEQ	PF01608	6	3	3	17	3	1	2	0	3	1	1	5	6	15	7	Others
BetaGal_dom4_5	PF13364	0	0	0	1	3	1	0	0	2	2	2	0	0	3	3	Others
Endosulfine	PF04667	1	1	1	2	0	1	1	0	1	1	2	1	4	2	6	Others
Fez1	PF06818	0	0	0	0	0	0	1	1	1	0	1	0	5	5	3	Others
DUF3421	PF11901	5	6	5	11	6	5	8	11	11	9	11	2	1	16	34	Others
zf-U11-48K	PF05253	8	0	0	6	3	2	7	9	6	11	12	9	8	11	6	Others
DM13	PF10517	20	8	8	13	7	6	19	2	9	7	14	8	10	8	16	Others
Ldh_1_C	PF02866	6	7	5	4	5	4	7	3	6	7	8	2	2	4	11	Others
Glyco_transf_43	PF03360	1	2	2	5	4	2	4	4	1	1	6	8	1	30	9	Transferase activity
SGL	PF08450	11	8	8	12	24	13	7	7	6	8	6	4	0	9	8	Transferase activity
Sulfotransfer_3	PF13469	2	2	2	3	2	2	2	4	3	2	1	7	5	6	9	Transferase activity
PDZ_2	PF13180	3	2	2	4	2	1	1	1	0	0	0	0	0	3	0	Peptidase activity
Peptidase_C48	PF02902	14	7	7	9	5	13	8	6	8	5	8	17	5	9	12	Peptidase activity
Peptidase_S28	PF05577	21	10	10	14	12	21	11	9	10	10	11	3	4	12	9	Peptidase activity

## Sheet: S13Genome_data
Supplementary table 12. Summary of genome assemblies used in this study
Species	Common name	Assembly Abbreviation	NCBI Genome BioProject	Assembly NCBI Accession	Species Genome Paper if Available	doi
Ixodes scapularis	Black-legged tick	IscGN		SUB11253506	Current Assembly
Ixodes scapularis	Black-legged tick	Pal_lab	PRJNA678334	GCA_016920785.2	Unpublished
Ixodes scapularis	Black-legged tick	ISE6	PRJNA345486	GCA_002892825.2	Miller et al. 2018	doi: 10.12688/f1000research.13635.1
Ixodes scapularis	Black-legged tick	IscaW1	PRJNA16232	GCA_000208615.1	Gulia-Nuss et al. 2016	doi: 10.1038/ncomms10507
Hyalomma asiaticum		asiaticum	PRJNA633311	GCA_013339685.1	Jia et al. 2020	doi:10.1016/j.cell.2020.07.023
Haemaphysalis longicornis	Longhorned tick	longicornis	PRJNA633311	GCA_013339765.1	Jia et al. 2020	doi:10.1016/j.cell.2020.07.023
Rhipicephalus microplus	Southern cattle tick	microplus	PRJNA633311	GCA_013339725.1	Jia et al. 2020	doi:10.1016/j.cell.2020.07.023
Ixodes persulcatus	Tagia tick	persulcatus	PRJNA633311	GCA_013358835.1	Jia et al. 2020	doi:10.1016/j.cell.2020.07.023
Ixoded ricinus	Castor bean tick	ricinus	PRJNA270959	GCA_000973045.2	Cramaro et al. 2017	doi:10.1186/s13071-017-2008-9
Rhipicephalus sanguineus	Brown dog tick	sanguineus	PRJNA633311	GCA_013339695.1	Jia et al. 2020	doi:10.1016/j.cell.2020.07.023
Dermacentor silvarum		silvarum	PRJNA633311	GCA_013339745.1	Jia et al. 2020	doi:10.1016/j.cell.2020.07.023
Centruroides sculpturatus	Bark scorpion	sculpturatus	PRJNA168116	GCA_000671375.2	Schwager et al. 2017	doi:10.1186/s12915-017-0399-x
Parasteatoda tepidariorum	Common house spider	tepidariorum	PRJNA167405	GCA_000365465.3	Schwager et al. 2017	doi:10.1186/s12915-017-0399-x
Aedes aegypti	Yellow fever mosquito	aegypti	PRJNA318737	GCA_002204515.1	Matthews et al. 2018	doi:10.1038/s41586-018-0692-z
Anopheles gambiae	African malaria mosquito	gambiae	PRJNA1438	GCA_000005575.1	Holt et al. 2002	doi:10.1126/science.1076181
Drosophila melanogaster	Fruit fly	drosophila	PRJNA13812	GCA_000001215.4	dos Santos et al. 2015	doi:https://doi.org/10.1093/nar/gku1099
Mus musculus	House mouse	musculus	PRJNA20689	GCA_000001635.9	Mouse Genome Sequencing Consortium 2002	doi:10.1038/nature01262

## Sheet: ChrX ID
Supplementary Table 16. The gene copy number for each chromosome using popCNV.
Gene	Female1_aln	Female2_aln	Male_aln
Chr1	1.14706	1.08571	1.14327
Chr2	1.11765	1.05351	1.1396
Chr3	1.09563	1.03448	1.13352
Chr4	nan	1.05351	nan
Chr5	1.02096	1.00168	1.01893
Chr6	1.13235	1.06582	1.1396
Chr7	1.17353	1.15385	1.17994
Chr8	1.16467	1.11055	1.15698
Chr9	1.18	1.16027	1.17994
Chr10	1.15836	1.07783	1.15929
Chr11	nan	1.14382	1.16809
Chr12	nan	1.17253	1.21701
Chr13	1.15274	1.06868	1.12689
ChrX	1.39245	1.32941	0.754286
ChrY	0.294118	0.333333	0.843305

## Sheet: Protease inhibitors
					aegypti.cds.ids	asiaticum.cds.ids	drosophila.cds.ids	IscaW1.cds.ids	IscGN.cds.ids	ISE6.cds.ids	longicornis.cds.ids	microplus.cds.ids	Pal_lab.cds.ids	persulcatus.cds.ids	sanguineus.cds.ids	sculpturatus.cds.ids	silvarum.cds.ids	tepidariorum.cds.ids	l. ricinus
Name				Categories	A. aegypti	H. asiaticum	D. melanogaster	IscaW1	IscGN	ISE6	H. longicornis	R. microplus	Pal_lab	I. persulcatus	R. sanguineus	sculpturatus	D. silvarum	tepidariorum	I. ricinus
IA	I1	unassigned	family I1 unassigned peptidase inhibitors
IA	I1	I01.056	AaTI (Aedes aegypti)
IA	I1	I01.967	follistatin-related protein 1
IA	I1	I01.977	KIAA1263 protein
IA	I1	I01.963	PAPI-I protein unit 2 (Pacifastacus leniusculus)
IP	I17	I17.952	WFIKKNRP putative peptidase inhibitor unit 1
IP	I17	unassigned	family I17 unassigned peptidase inhibitors
IW	I19	I19.011	peptidase inhibitor LGPI (Orthoptera) inhibitor unit 2
IB	I2	unassigned	family I2 unassigned peptidase inhibitors
IB	I2	I02.978	LOC277343 protein (Mus musculus) and similar
IB	I2	I02.959	Ac-KPI-1 I (Ancylostoma caninum) inhibitor unit 3
IB	I2	I02.955	WFIKKNRP putative peptidase inhibitor unit 3
I-	I21	I21.001	secretogranin V
IH	I25	I25.049	sialostatin L (Ixodes scapularis)
IH	I25	unassigned	subfamily I25B unassigned peptidase inhibitors
IH	I25	unassigned	family I25 unassigned peptidase inhibitors
JF	I29	unassigned	family I29 unassigned peptidase inhibitors
IX	I31	I31.954	testican-2
IV	I32	unassigned	family I32 unassigned peptidase inhibitors
IV	I32	I32.012	deterin (Drosophila melanogaster)
IV	I32	I32.009	DIAP1 (Drosophila melanogaster)
IV	I32	I32.006	BIRC-6 protein
IV	I32	I32.005	survivin
IT	I35	unassigned	family I35 unassigned peptidase inhibitors
IL	I39	unassigned	family I39 unassigned peptidase inhibitors
IL	I39	I39.007	alpha-2-macroglobulin-like 1 protein
ID	I4	I04.076	serpin Iris (Ixodes ricinus)
ID	I4	I04.963	serine proteinase inhibitor MBM2a
ID	I4	unassigned	family I4 unassigned peptidase inhibitors
ID	I4	I04.067	PwSERPIN (Paragonimus westermani)
ID	I4	I04.080	serpin Emu (Echinococcus multilocularis)
ID	I4	I04.088	serpin IRS-2 (Ixodes sp.)
ID	I4	I04.964	serine proteinase inhibitor MBM17
ID	I4	I04.092	serpin Spn77Ba (Drosophila sp.)
ID	I4	I04.974	LOC227460 protein (Mus musculus)
ID	I4	I04.090	alboserpin
JE	I51	I51.002	phosphatidylethanolamine-binding protein
JE	I51	unassigned	family I51 unassigned peptidase inhibitors
JK	I68	unassigned	family I68 unassigned peptidase inhibitors
IA	I8	unassigned	family I8 unassigned peptidase inhibitors
I-	I93	unassigned	family I93 unassigned peptidase inhibitors
